# Supplementary material for: Increased Cellular Uptake of ApoE3- or c(RGD)-Modified Liposomes for Glioblastoma Therapy Depending on the Target Cells
Source: Pharmaceutics. 2024 Aug 23;16(9):1112. doi: 10.3390/pharmaceutics16091112 (PMC11434700; doi:10.3390/pharmaceutics16091112)
Supplement: Supplementary file 1 [file pharmaceutics-16-01112-s001.zip]

Archive with 1 entries (1 files):
- pharmaceutics-3145245-supplementary.pdf
